# Supplementary material for: Proteomic Profiling and Functional Analysis of B Cell-Derived Exosomes upon Pneumocystis Infection
Source: J Immunol Res. 2022 Apr 14;2022:5187166. doi: 10.1155/2022/5187166 (PMC9023222; doi:10.1155/2022/5187166)
Supplement: Supplementary Materials — Supplementary Table 1: initial culture cell number and protein amount of B cell exosomes used for mass spectrometry. Supplementary Table 2: all identified proteins of uninfected and Pneumocystis-infected B cell exosomes. Supplementary Table 3: SignalP and SecretomeP prediction results. Supplementary Table 4: differentially expressed proteins of B cell exosomes in response to PCP. Supplementary Table 5: quantitative information of peptides and proteins by PRM analysis. [file 5187166.f1.zip]

Archive with 5 entries (5 files):
- Supplementary Table 1-initial culture cell number and protein amount of B-cell exosomes used for mass spectrometry.pdf
- Supplementary Table 2-all identified proteins of uninfected and pneumocystis infected B-cell exosomes.pdf
- Supplementary Table 3-SignalP and SecretomeP prediction results.pdf
- Supplementary Table 4-differentially expressed proteins of B-cell exosomes in response to PCP.pdf
- Supplementary Table 5-quantitative information of peptides and proteins by PRM analysis.pdf
